# Supplementary material for: Transcriptomic Analysis of Salivary Glands of Ornithodoros brasiliensis Aragão, 1923, the Agent of a Neotropical Tick-Toxicosis Syndrome in Humans
Source: Front Physiol. 2021 Aug 6;12:725635. doi: 10.3389/fphys.2021.725635 (PMC8378177; doi:10.3389/fphys.2021.725635)
Supplement: Supplementary file 1 [file Table_1.XLSX]

## Sheet: Sheet1
Table S1: Proteins involved in the secretory pathway for which orthologs was identified using reciprocal hit BLASTP analysis. Pink indicates orthologs not found by reciprocal best hit analysis and yellow orthologs those found with reciprocal best hit analysis.
Standard Gene Name	UNIPROT ID	Length	Subsystem	Protein name	GeneID		E-value	Contig	Confirmed by Reciprocal best hit
AP3B1	O00203	1094	Clathrin vesicles	AP-3 complex subunit beta-1 (Adaptor protein complex AP-3 subunit beta-1) (Adaptor-related protein complex 3 subunit beta-1) (Beta-3A-adaptin) (Clathrin assembly protein complex 3 beta-1 large chain)	8546	sp|O00203|	0	Obras1231	NO
AP3M2	P53677	418	Clathrin vesicles	AP-3 complex subunit mu-2 (Adaptor-related protein complex 3 subunit mu-2) (Clathrin assembly protein assembly protein complex 3 mu-2 medium chain) (Clathrin coat assembly protein AP47 homolog 2) (Clathrin coat-associated protein AP47 homolog 2) (Golgi adaptor AP-1 47 kDa protein homolog 2) (HA1 47 kDa subunit homolog 2) (Mu3B-adaptin) (P47B)	10947	sp|P53677|	0	Obras5266	NO
GALNT13	Q8IUC8	556	Golgi processing	Polypeptide N-acetylgalactosaminyltransferase 13 (EC 2.4.1.41) (Polypeptide GalNAc transferase 13) (GalNAc-T13) (pp-GaNTase 13) (Protein-UDP acetylgalactosaminyltransferase 13) (UDP-GalNAc:polypeptide N-acetylgalactosaminyltransferase 13)	114805	sp|Q8IUC8|	0	Obras3157	NO
MAN1A1	P33908	653	Golgi processing	Mannosyl-oligosaccharide 1,2-alpha-mannosidase IA (EC 3.2.1.113) (Man(9)-alpha-mannosidase) (Man9-mannosidase) (Mannosidase alpha class 1A member 1) (Processing alpha-1,2-mannosidase IA) (Alpha-1,2-mannosidase IA)	4121	sp|P33908|	0	Obras2729	NO
UBA7	P41226	1012	ERAD	Ubiquitin-like modifier-activating enzyme 7 (Ubiquitin-activating enzyme 7) (D8) (Ubiquitin-activating enzyme E1 homolog)	7318	sp|P41226|	0	Obras942	NO
UGGT2	Q9NYU1	1516	Protein Folding	UDP-glucose:glycoprotein glucosyltransferase 2 (UGT2) (hUGT2) (EC 2.4.1.-) (UDP--Glc:glycoprotein glucosyltransferase 2) (UDP-glucose ceramide glucosyltransferase-like 1)	55757	sp|Q9NYU1|	0	Obras336	NO
MAN1C1	Q9NR34	630	Golgi processing	Mannosyl-oligosaccharide 1,2-alpha-mannosidase IC (EC 3.2.1.113) (HMIC) (Mannosidase alpha class 1C member 1) (Processing alpha-1,2-mannosidase IC) (Alpha-1,2-mannosidase IC)	57134	sp|Q9NR34|	7.74e-172	Obras2729	NO
SIAH2	O43255	324	ERAD	E3 ubiquitin-protein ligase SIAH2 (EC 6.3.2.-) (Seven in absentia homolog 2) (Siah-2) (hSiah2)	6478	sp|O43255|	4.76e-157	Obras7451	NO
GALNT3	Q14435	633	Golgi processing	Polypeptide N-acetylgalactosaminyltransferase 3 (EC 2.4.1.41) (Polypeptide GalNAc transferase 3) (GalNAc-T3) (pp-GaNTase 3) (Protein-UDP acetylgalactosaminyltransferase 3) (UDP-GalNAc:polypeptide N-acetylgalactosaminyltransferase 3)	2591	sp|Q14435|	4.58e-151	Obras2817	NO
GALNT4	Q8N4A0	578	Golgi processing	Polypeptide N-acetylgalactosaminyltransferase 4 (EC 2.4.1.41) (Polypeptide GalNAc transferase 4) (GalNAc-T4) (pp-GaNTase 4) (Protein-UDP acetylgalactosaminyltransferase 4) (UDP-GalNAc:polypeptide N-acetylgalactosaminyltransferase 4)	8693	sp|Q8N4A0|	3e-141	Obras2817	NO
GALNT2	Q10471	571	Golgi processing	Polypeptide N-acetylgalactosaminyltransferase 2 (EC 2.4.1.41) (Polypeptide GalNAc transferase 2) (GalNAc-T2) (pp-GaNTase 2) (Protein-UDP acetylgalactosaminyltransferase 2) (UDP-GalNAc:polypeptide N-acetylgalactosaminyltransferase 2) [Cleaved into: Polypeptide N-acetylgalactosaminyltransferase 2 soluble form]	2590	sp|Q10471|	6.35e-141	Obras3157	NO
ERO1A	Q96HE7	468	Protein Folding	ERO1-like protein alpha (ERO1-L) (ERO1-L-alpha) (EC 1.8.4.-) (Endoplasmic oxidoreductin-1-like protein) (Endoplasmic reticulum oxidoreductase alpha) (Oxidoreductin-1-L-alpha)	30001	sp|Q96HE7|	3.17e-140	Obras4545	NO
GALNT6	Q8NCL4	622	Golgi processing	Polypeptide N-acetylgalactosaminyltransferase 6 (EC 2.4.1.41) (Polypeptide GalNAc transferase 6) (GalNAc-T6) (pp-GaNTase 6) (Protein-UDP acetylgalactosaminyltransferase 6) (UDP-GalNAc:polypeptide N-acetylgalactosaminyltransferase 6)	11226	sp|Q8NCL4|	4.01e-137	Obras2817	NO
NGLY1	Q96IV0	654	ERAD	Peptide-N(4)-(N-acetyl-beta-glucosaminyl)asparagine amidase (PNGase) (hPNGase) (EC 3.5.1.52) (N-glycanase 1) (Peptide:N-glycanase)	55768	sp|Q96IV0|	5.48e-132	Obras4187	NO
PSMA8	Q8TAA3	256	ERAD	Proteasome subunit alpha type-7-like (EC 3.4.25.1)	143471	sp|Q8TAA3|	1.13e-131	Obras8688	NO
GALNT5	Q7Z7M9	940	Golgi processing	Polypeptide N-acetylgalactosaminyltransferase 5 (EC 2.4.1.41) (Polypeptide GalNAc transferase 5) (GalNAc-T5) (pp-GaNTase 5) (Protein-UDP acetylgalactosaminyltransferase 5) (UDP-GalNAc:polypeptide N-acetylgalactosaminyltransferase 5)	11227	sp|Q7Z7M9|	8.72e-122	Obras2817	NO
AP3S1	Q92572	193	Clathrin vesicles	AP-3 complex subunit sigma-1 (AP-3 complex subunit sigma-3A) (Adaptor-related protein complex 3 subunit sigma-1) (Clathrin-associated/assembly/adaptor protein, small 3) (Sigma-3A-adaptin) (Sigma3A-adaptin) (Sigma-adaptin 3a)	1176	sp|Q92572|	2e-105	Obras10788	NO
EDEM2	Q9BV94	578	ERAD	ER degradation-enhancing alpha-mannosidase-like protein 2	55741	sp|Q9BV94|	4.41e-104	Obras1323	NO
PSMB8	P28062	276	ERAD	Proteasome subunit beta type-8 (EC 3.4.25.1) (Low molecular mass protein 7) (Macropain subunit C13) (Multicatalytic endopeptidase complex subunit C13) (Proteasome component C13) (Proteasome subunit beta-5i) (Really interesting new gene 10 protein)	5696	sp|P28062|	1.11e-99	Obras8086	NO
GALNT9	Q9HCQ5	603	Golgi processing	Polypeptide N-acetylgalactosaminyltransferase 9 (EC 2.4.1.41) (Polypeptide GalNAc transferase 9) (GalNAc-T9) (pp-GaNTase 9) (Protein-UDP acetylgalactosaminyltransferase 9) (UDP-GalNAc:polypeptide N-acetylgalactosaminyltransferase 9)	50614	sp|Q9HCQ5|	1.03e-98	Obras2817	NO
GALNTL3	Q6IS24	598	Golgi processing	Putative polypeptide N-acetylgalactosaminyltransferase-like protein 3 (EC 2.4.1.41) (Polypeptide GalNAc transferase-like protein 3) (GalNAc-T-like protein 3) (pp-GaNTase-like protein 3) (Protein-UDP acetylgalactosaminyltransferase-like protein 3) (UDP-GalNAc:polypeptide N-acetylgalactosaminyltransferase-like protein 3) (Williams-Beuren syndrome chromosomal region 17 protein)	64409	sp|Q6IS24|	1.98e-98	Obras2817	NO
SEC11A	P67812	179	Translocation	Signal peptidase complex catalytic subunit SEC11A (EC 3.4.21.89) (Endopeptidase SP18) (Microsomal signal peptidase 18 kDa subunit) (SPase 18 kDa subunit) (SEC11 homolog A) (SEC11-like protein 1) (SPC18)	23478	sp|P67812|	3.92e-97	Obras11126	NO
GALNT8	Q9NY28	637	Golgi processing	Probable polypeptide N-acetylgalactosaminyltransferase 8 (EC 2.4.1.41) (Polypeptide GalNAc transferase 8) (GalNAc-T8) (pp-GaNTase 8) (Protein-UDP acetylgalactosaminyltransferase 8) (UDP-GalNAc:polypeptide N-acetylgalactosaminyltransferase 8)	26290	sp|Q9NY28|	3.89e-96	Obras2897	NO
SEC16B	Q96JE7	1060	COPII	Protein transport protein Sec16B (Leucine zipper transcription regulator 2) (Regucalcin gene promoter region-related protein p117) (RGPR-p117) (SEC16 homolog B)	89866	sp|Q96JE7|	1e-95	Obras146	NO
GGA3	Q9NZ52	723	Clathrin vesicles	ADP-ribosylation factor-binding protein GGA3 (Golgi-localized, gamma ear-containing, ARF-binding protein 3)	23163	sp|Q9NZ52|	3.51e-92	Obras2334	NO
PSMB10	P40306	273	ERAD	Proteasome subunit beta type-10 (EC 3.4.25.1) (Low molecular mass protein 10) (Macropain subunit MECl-1) (Multicatalytic endopeptidase complex subunit MECl-1) (Proteasome MECl-1) (Proteasome subunit beta-2i)	5699	sp|P40306|	1.6e-91	Obras7262	NO
AP1S1	P61966	158	Clathrin vesicles	AP-1 complex subunit sigma-1A (Adaptor protein complex AP-1 subunit sigma-1A) (Adaptor-related protein complex 1 subunit sigma-1A) (Clathrin assembly protein complex 1 sigma-1A small chain) (Clathrin coat assembly protein AP19) (Golgi adaptor HA1/AP1 adaptin sigma-1A subunit) (HA1 19 kDa subunit) (Sigma 1a subunit of AP-1 clathrin) (Sigma-adaptin 1A) (Sigma1A-adaptin)	1174	sp|P61966|	2.38e-87	Obras12106	NO
COPZ2	Q9P299	210	COPI	Coatomer subunit zeta-2 (Zeta-2-coat protein) (Zeta-2 COP)	51226	sp|Q9P299|	2.17e-81	Obras11127	NO
B4GALT2	O60909	372	Golgi processing	Beta-1,4-galactosyltransferase 2 (Beta-1,4-GalTase 2) (Beta4Gal-T2) (b4Gal-T2) (EC 2.4.1.-) (UDP-Gal:beta-GlcNAc beta-1,4-galactosyltransferase 2) (UDP-galactose:beta-N-acetylglucosamine beta-1,4-galactosyltransferase 2) [Includes: Lactose synthase A protein (EC 2.4.1.22); N-acetyllactosamine synthase (EC 2.4.1.90) (Nal synthase); Beta-N-acetylglucosaminylglycopeptide beta-1,4-galactosyltransfera…	8704	sp|O60909|	2.93e-81	Obras5627	NO
GGA2	Q9UJY4	613	Clathrin vesicles	ADP-ribosylation factor-binding protein GGA2 (Gamma-adaptin-related protein 2) (Golgi-localized, gamma ear-containing, ARF-binding protein 2) (VHS domain and ear domain of gamma-adaptin) (Vear)	23062	sp|Q9UJY4|	6.23e-76	Obras2334	NO
DERL3	Q96Q80	235	ERAD	Derlin-3 (Degradation in endoplasmic reticulum protein 3) (DERtrin-3) (Der1-like protein 3)	91319	sp|Q96Q80|	8.35e-75	Obras9100	NO
PSMB9	P28065	219	ERAD	Proteasome subunit beta type-9 (EC 3.4.25.1) (Low molecular mass protein 2) (Macropain chain 7) (Multicatalytic endopeptidase complex chain 7) (Proteasome chain 7) (Proteasome subunit beta-1i) (Really interesting new gene 12 protein)	5698	sp|P28065|	1.84e-70	Obras9075	NO
STX4	Q12846	297	SV	Syntaxin-4 (Renal carcinoma antigen NY-REN-31)	6810	sp|Q12846|	1.97e-69	Obras7819	NO
AP1G1	O43747	822	Clathrin vesicles	AP-1 complex subunit gamma-1 (Adaptor protein complex AP-1 subunit gamma-1) (Adaptor-related protein complex 1 subunit gamma-1) (Clathrin assembly protein complex 1 gamma-1 large chain) (Gamma1-adaptin) (Golgi adaptor HA1/AP1 adaptin subunit gamma-1)	164	sp|O43747|	2.67e-61	Obras1244	NO
MGAT4C	Q9UBM8	478	Golgi processing	Alpha-1,3-mannosyl-glycoprotein 4-beta-N-acetylglucosaminyltransferase C (EC 2.4.1.145) (N-acetylglucosaminyltransferase IV homolog) (hGnT-IV-H) (N-glycosyl-oligosaccharide-glycoprotein N-acetylglucosaminyltransferase IVc) (GlcNAc-T IVc) (GnT-IVc) (N-acetylglucosaminyltransferase IVc) (UDP-N-acetylglucosamine: alpha-1,3-D-mannoside beta-1,4-N-acetylglucosaminyltransferase IVc)	25834	sp|Q9UBM8|	2.34e-57	Obras2130	NO
RNF5	Q99942	180	ERAD	E3 ubiquitin-protein ligase RNF5 (EC 6.3.2.-) (Protein G16) (RING finger protein 5) (Ram1 homolog) (HsRma1)	6048	sp|Q99942|	4.37e-56	Obras10907	NO
PSMB11	A5LHX3	300	ERAD	Proteasome subunit beta type-11 (EC 3.4.25.1) (Proteasome subunit beta-5t)	122706	sp|A5LHX3|	1.53e-52	Obras8086	NO
TRAPPC6A	O75865	159	COPII	Trafficking protein particle complex subunit 6A (TRAPP complex subunit 6A)	79090	sp|O75865|	1.85e-52	Obras12059	NO
B3GALT5	Q9Y2C3	310	Golgi processing	Beta-1,3-galactosyltransferase 5 (Beta-1,3-GalTase 5) (Beta3Gal-T5) (Beta3GalT5) (b3Gal-T5) (EC 2.4.1.-) (Beta-3-Gx-T5) (UDP-Gal:beta-GlcNAc beta-1,3-galactosyltransferase 5) (UDP-galactose:beta-N-acetylglucosamine beta-1,3-galactosyltransferase 5)	10317	sp|Q9Y2C3|	6.97e-48	Obras7218	NO
STX7	O15400	261	Clathrin vesicles	Syntaxin-7	8417	sp|O15400|	7.18e-45	Obras8308	NO
B3GALT2	O43825	422	Golgi processing	Beta-1,3-galactosyltransferase 2 (Beta-1,3-GalTase 2) (Beta3Gal-T2) (Beta3GalT2) (EC 2.4.1.-) (UDP-galactose:2-acetamido-2-deoxy-D-glucose 3beta-galactosyltransferase 2)	8707	sp|O43825|	3.5e-44	Obras5896	NO
FBOX2	Q9UK22	296	ERAD	F-box only protein 2	26232	sp|Q9UK22|	1.11e-32	Obras10535	NO
COSMC	Q96EU7	318	Golgi processing	C1GALT1-specific chaperone 1 (C38H2-like protein 1) (C38H2-L1) (Core 1 beta1,3-galactosyltransferase 2) (C1Gal-T2) (C1GalT2) (Core 1 beta3-Gal-T2) (Core 1 beta3-galactosyltransferase-specific molecular chaperone)	29071	sp|Q96EU7|	1.45e-28	Obras5885	NO
STX19	Q8N4C7	294	SV	Syntaxin-19	415117	sp|Q8N4C7|	2.78e-28	Obras7819	NO
STX11	O75558	287	Clathrin vesicles	Syntaxin-11	8676	sp|O75558|	1.46e-27	Obras7819	NO
CLTB	P09497	229	Clathrin vesicles	Clathrin light chain B (Lcb)	1212	sp|P09497|	1.47e-25	Obras10139	NO
GCNT1	O95395	438	Golgi processing	Beta-1,3-galactosyl-O-glycosyl-glycoprotein beta-1,6-N-acetylglucosaminyltransferase 3 (EC 2.4.1.102) (EC 2.4.1.150) (C2GnT-mucin type) (C2GnT-M) (hC2GnT-M) (Core 2/core 4 beta-1,6-N-acetylglucosaminyltransferase) (C2/4GnT)	9245	sp|O95395|	3.52e-14	Obras1520	NO
RFT1	Q9NWF4	448	Dolichol pathway	Solute carrier family 52, riboflavin transporter, member 1 (Porcine endogenous retrovirus A receptor 2) (PERV-A receptor 2) (Protein GPR172B) (Riboflavin transporter 1) (hRFT1)	55065	sp|Q9NWF4|	4.08e-12	Obras4539	NO
RRBP1	Q9P2E9	1410	Translocation	Ribosome-binding protein 1 (180 kDa ribosome receptor homolog) (RRp) (ES/130-related protein) (Ribosome receptor protein)	6238	sp|Q9P2E9|	6.72e-12	Obras994	NO
ST3GAL3	Q11203	375	Golgi processing	CMP-N-acetylneuraminate-beta-1,4-galactoside alpha-2,3-sialyltransferase (EC 2.4.99.6) (Beta-galactoside alpha-2,3-sialyltransferase 3) (Alpha 2,3-ST 3) (Gal beta-1,3(4) GlcNAc alpha-2,3 sialyltransferase) (N-acetyllactosaminide alpha-2,3-sialyltransferase) (ST3Gal III) (ST3GalIII) (ST3N) (Sialyltransferase 6)	6487	sp|Q11203|	5.45e-08	Obras6241	NO
ST6GAL	P15907	406	Golgi processing	Beta-galactoside alpha-2,6-sialyltransferase 1 (Alpha 2,6-ST 1) (EC 2.4.99.1) (B-cell antigen CD75) (CMP-N-acetylneuraminate-beta-galactosamide-alpha-2,6-sialyltransferase 1) (ST6Gal I) (ST6GalI) (Sialyltransferase 1)	6480	sp|P15907|	1.05e-06	Obras6241	NO
MGAT5	Q09328	741	Golgi processing	Alpha-1,6-mannosylglycoprotein 6-beta-N-acetylglucosaminyltransferase A (EC 2.4.1.155) (Alpha-mannoside beta-1,6-N-acetylglucosaminyltransferase) (GlcNAc-T V) (GNT-V) (Mannoside acetylglucosaminyltransferase 5) (N-acetylglucosaminyl-transferase V)	4249	sp|Q09328|	0.01	Obras1509	NO
PIGY	Q3MUY2	71	GPI biosynthesis	Phosphatidylinositol N-acetylglucosaminyltransferase subunit Y (Phosphatidylinositol-glycan biosynthesis class Y protein) (PIG-Y)	84992	sp|Q3MUY2|	0.07	Obras6008	NO
SRP72	O76094	671	Translocation	Signal recognition particle subunit SRP72 (SRP72) (Signal recognition particle 72 kDa protein)	6731	sp|O76094|	0.11	Obras2619	NO
PROASCHAP4	Q5JS54	123	ERAD	Proteasome assembly chaperone 4 (PAC-4) (hPAC4)	389362	sp|Q5JS54|		not available	NO
AP1B1	Q10567	949	Clathrin vesicles	AP-1 complex subunit beta-1 (Adaptor protein complex AP-1 subunit beta-1) (Adaptor-related protein complex 1 subunit beta-1) (Beta-1-adaptin) (Beta-adaptin 1) (Clathrin assembly protein complex 1 beta large chain) (Golgi adaptor HA1/AP1 adaptin beta subunit)	162	sp|Q10567|	0	Obras1186	YES
AP1M1	Q9BXS5	423	Clathrin vesicles	AP-1 complex subunit mu-1 (AP-mu chain family member mu1A) (Adaptor protein complex AP-1 subunit mu-1) (Adaptor-related protein complex 1 subunit mu-1) (Clathrin assembly protein complex 1 mu-1 medium chain 1) (Clathrin coat assembly protein AP47) (Clathrin coat-associated protein AP47) (Golgi adaptor HA1/AP1 adaptin mu-1 subunit) (Mu-adaptin 1) (Mu1A-adaptin)	8907	sp|Q9BXS5|	0	Obras5179	YES
AP3B2	Q13367	1082	Clathrin vesicles	AP-3 complex subunit beta-2 (Adaptor protein complex AP-3 subunit beta-2) (Adaptor-related protein complex 3 subunit beta-2) (Beta-3B-adaptin) (Clathrin assembly protein complex 3 beta-2 large chain) (Neuron-specific vesicle coat protein beta-NAP)	8120	sp|Q13367|	0	Obras1231	YES
AP3D1	O14617	1153	Clathrin vesicles	AP-3 complex subunit delta-1 (AP-3 complex subunit delta) (Adaptor-related protein complex 3 subunit delta-1) (Delta-adaptin)	8943	sp|O14617|	0	Obras577	YES
AP3M1	Q9Y2T2	418	Clathrin vesicles	AP-3 complex subunit mu-1 (AP-3 adaptor complex mu3A subunit) (Adaptor-related protein complex 3 subunit mu-1) (Mu-adaptin 3A) (Mu3A-adaptin)	26985	sp|Q9Y2T2|	0	Obras5266	YES
BiP	P11021	654	Protein Folding	78 kDa glucose-regulated protein (GRP-78) (Endoplasmic reticulum lumenal Ca(2+)-binding protein grp78) (Heat shock 70 kDa protein 5) (Immunoglobulin heavy chain-binding protein) (BiP)	3309	sp|P11021|	0	Obras2601	YES
CLTC	Q00610	1675	Clathrin vesicles	Clathrin heavy chain 1 (Clathrin heavy chain on chromosome 17) (CLH-17)	1213	sp|Q00610|	0	Obras258	YES
COPA	P53621	1224	COPI	Coatomer subunit alpha (Alpha-coat protein) (Alpha-COP) (HEP-COP) (HEPCOP) [Cleaved into: Xenin (Xenopsin-related peptide); Proxenin]	1314	sp|P53621|	0	Obras634	YES
COPB1	P53618	953	COPI	Coatomer subunit beta (Beta-coat protein) (Beta-COP)	1315	sp|P53618|	0	Obras1148	YES
COPB2	P35606	906	COPI	Coatomer subunit beta' (Beta'-coat protein) (Beta'-COP) (p102)	9276	sp|P35606|	0	Obras1291	YES
COPD	P48444	511	COPI	Coatomer subunit delta (Archain) (Delta-coat protein) (Delta-COP)	372	sp|P48444|	0	Obras3776	YES
COPG	Q9Y678	874	COPI	Coatomer subunit gamma-1 (Gamma-1-coat protein) (Gamma-1-COP)	22820	sp|Q9Y678|	0	Obras1425	YES
CUL1	Q13616	776	ERAD	Cullin-1 (CUL-1)	8454	sp|Q13616|	0	Obras1889	YES
DDOST	P39656	456	ER glycosylation	Dolichyl-diphosphooligosaccharide--protein glycosyltransferase 48 kDa subunit (DDOST 48 kDa subunit) (Oligosaccharyl transferase 48 kDa subunit) (EC 2.4.99.18)	1650	sp|P39656|	0	Obras4853	YES
EDEM1	Q92611	657	ERAD	ER degradation-enhancing alpha-mannosidase-like protein 1	9695	sp|Q92611|	0	Obras3243	YES
EDEM3	Q9BZQ6	932	ERAD	ER degradation-enhancing alpha-mannosidase-like protein 3 (EC 3.2.1.113) (Alpha-1,2-mannosidase EDEM3)	80267	sp|Q9BZQ6|	0	Obras1323	YES
ERMAN1B1	Q9UKM7	699	Protein Folding	Endoplasmic reticulum mannosyl-oligosaccharide 1,2-alpha-mannosidase (EC 3.2.1.113) (ER alpha-1,2-mannosidase) (ER mannosidase 1) (ERMan1) (Man9GlcNAc2-specific-processing alpha-mannosidase) (Mannosidase alpha class 1B member 1)	11253	sp|Q9UKM7|	0	Obras3390	YES
EXOC1	Q9NV70	894	SV	Exocyst complex component 1 (Exocyst complex component Sec3)	55763	sp|Q9NV70|	0	Obras1569	YES
EXOC2	Q96KP1	924	SV	Exocyst complex component 2 (Exocyst complex component Sec5)	55770	sp|Q96KP1|	0	Obras1356	YES
EXOC4	Q96A65	974	SV	Exocyst complex component 4 (Exocyst complex component Sec8)	60412	sp|Q96A65|	0	Obras1112	YES
EXOC5	O00471	708	SV	Exocyst complex component 5 (Exocyst complex component Sec10) (hSec10)	10640	sp|O00471|	0	Obras2249	YES
EXOC6B	Q9Y2D4	811	SV	Exocyst complex component 6B (Exocyst complex component Sec15B) (SEC15-like protein 2)	23233	sp|Q9Y2D4|	0	Obras1939	YES
FUT8	Q9BYC5	575	Golgi processing	Alpha-(1,6)-fucosyltransferase (Alpha1-6FucT) (EC 2.4.1.68) (Fucosyltransferase 8) (GDP-L-Fuc:N-acetyl-beta-D-glucosaminide alpha1,6-fucosyltransferase) (GDP-fucose--glycoprotein fucosyltransferase) (Glycoprotein 6-alpha-L-fucosyltransferase)	2530	sp|Q9BYC5|	0	Obras3397	YES
GALNT1	Q10472	559	Golgi processing	Polypeptide N-acetylgalactosaminyltransferase 1 (EC 2.4.1.41) (Polypeptide GalNAc transferase 1) (GalNAc-T1) (pp-GaNTase 1) (Protein-UDP acetylgalactosaminyltransferase 1) (UDP-GalNAc:polypeptide N-acetylgalactosaminyltransferase 1) [Cleaved into: Polypeptide N-acetylgalactosaminyltransferase 1 soluble form]	2589	sp|Q10472|	0	Obras3157	YES
GALNT10	Q86SR1	603	Golgi processing	Polypeptide N-acetylgalactosaminyltransferase 10 (EC 2.4.1.41) (Polypeptide GalNAc transferase 10) (GalNAc-T10) (pp-GaNTase 10) (Protein-UDP acetylgalactosaminyltransferase 10) (UDP-GalNAc:polypeptide N-acetylgalactosaminyltransferase 10)	55568	sp|Q86SR1|	0	Obras2863	YES
GALNT11	Q8NCW6	608	Golgi processing	Polypeptide N-acetylgalactosaminyltransferase 11 (EC 2.4.1.41) (Polypeptide GalNAc transferase 11) (GalNAc-T11) (pp-GaNTase 11) (Protein-UDP acetylgalactosaminyltransferase 11) (UDP-GalNAc:polypeptide N-acetylgalactosaminyltransferase 11)	63917	sp|Q8NCW6|	0	Obras2897	YES
GANAB	Q14697	944	ER glycosylation	Neutral alpha-glucosidase AB (EC 3.2.1.84) (Alpha-glucosidase 2) (Glucosidase II subunit alpha)	23193	sp|Q14697|	0	Obras1254	YES
GBF1	Q92538	1859	COPI	Golgi-specific brefeldin A-resistance guanine nucleotide exchange factor 1 (BFA-resistant GEF 1)	8729	sp|Q92538|	0	Obras189	YES
HSP90B1	P14625	803	Protein Folding	Endoplasmin (94 kDa glucose-regulated protein) (GRP-94) (Heat shock protein 90 kDa beta member 1) (Tumor rejection antigen 1) (gp96 homolog)	7184	sp|P14625|	0	Obras1829	YES
HYOU1	Q9Y4L1	999	Protein Folding	Hypoxia up-regulated protein 1 (150 kDa oxygen-regulated protein) (ORP-150) (170 kDa glucose-regulated protein) (GRP-170)	10525	sp|Q9Y4L1|	0	Obras1160	YES
MAN1B1	O60476	641	Golgi processing	Mannosyl-oligosaccharide 1,2-alpha-mannosidase IB (EC 3.2.1.113) (Mannosidase alpha class 1A member 2) (Processing alpha-1,2-mannosidase IB) (Alpha-1,2-mannosidase IB)	10905	sp|O60476|	0	Obras2729	YES
MAN2A2	P49641	1150	Golgi processing	Alpha-mannosidase 2x (EC 3.2.1.114) (Alpha-mannosidase IIx) (Man IIx) (Mannosidase alpha class 2A member 2) (Mannosyl-oligosaccharide 1,3-1,6-alpha-mannosidase)	4122	sp|P49641|	0	Obras747	YES
MARCH_6	O60337	910	ERAD	E3 ubiquitin-protein ligase MARCH6 (EC 6.3.2.-) (Doa10 homolog) (Membrane-associated RING finger protein 6) (Membrane-associated RING-CH protein VI) (MARCH-VI) (Protein TEB-4) (RING finger protein 176)	10299	sp|O60337|	0	Obras1182	YES
NPLOC4	Q8TAT6	608	ERAD	Nuclear protein localization protein 4 homolog (Protein NPL4)	55666	sp|Q8TAT6|	0	Obras2915	YES
NSF	P46459	744	COPII	Vesicle-fusing ATPase (EC 3.6.4.6) (N-ethylmaleimide-sensitive fusion protein) (NEM-sensitive fusion protein) (Vesicular-fusion protein NSF)	4905	sp|P46459|	0	Obras2028	YES
P4HB	P07237	508	Protein Folding	Protein disulfide-isomerase (PDI) (EC 5.3.4.1) (Cellular thyroid hormone-binding protein) (Prolyl 4-hydroxylase subunit beta) (p55)	5034	sp|P07237|	0	Obras4080	YES
PIGN	O95427	931	GPI biosynthesis	GPI ethanolamine phosphate transferase 1 (EC 2.-.-.-) (MCD4 homolog) (Phosphatidylinositol-glycan biosynthesis class N protein) (PIG-N)	23556	sp|O95427|	0	Obras1181	YES
POMT1	Q9Y6A1	747	ER glycosylation	Protein O-mannosyl-transferase 1 (EC 2.4.1.109) (Dolichyl-phosphate-mannose--protein mannosyltransferase 1)	10585	sp|Q9Y6A1|	0	Obras1883	YES
POMT2	Q9UKY4	750	ER glycosylation	Protein O-mannosyl-transferase 2 (EC 2.4.1.109) (Dolichyl-phosphate-mannose--protein mannosyltransferase 2)	29954	sp|Q9UKY4|	0	Obras2243	YES
PROTREG11	O00231	422	ERAD	26S proteasome non-ATPase regulatory subunit 11 (26S proteasome regulatory subunit RPN6) (26S proteasome regulatory subunit S9) (26S proteasome regulatory subunit p44.5)	5717	sp|O00231|	0	Obras5146	YES
PROTREG12	O00232	456	ERAD	26S proteasome non-ATPase regulatory subunit 12 (26S proteasome regulatory subunit RPN5) (26S proteasome regulatory subunit p55)	5718	sp|O00232|	0	Obras4401	YES
PROTREG14	O00487	310	ERAD	26S proteasome non-ATPase regulatory subunit 14 (EC 3.4.19.-) (26S proteasome regulatory subunit RPN11) (26S proteasome-associated PAD1 homolog 1)	10213	sp|O00487|	0	Obras6103	YES
PROTREG6	Q15008	389	ERAD	26S proteasome non-ATPase regulatory subunit 6 (26S proteasome regulatory subunit RPN7) (26S proteasome regulatory subunit S10) (Breast cancer-associated protein SGA-113M) (Phosphonoformate immuno-associated protein 4) (Proteasome regulatory particle subunit p44S10) (p42A)	9861	sp|Q15008|	0	Obras5768	YES
RPN1	Q13200	908	ER glycosylation	26S proteasome non-ATPase regulatory subunit 2 (26S proteasome regulatory subunit RPN1) (26S proteasome regulatory subunit S2) (26S proteasome subunit p97) (Protein 55.11) (Tumor necrosis factor type 1 receptor-associated protein 2)	5708	sp|Q13200|	0	Obras1374	YES
RPN2	Q99460	953	ER glycosylation	26S proteasome non-ATPase regulatory subunit 1 (26S proteasome regulatory subunit RPN2) (26S proteasome regulatory subunit S1) (26S proteasome subunit p112)	5707	sp|Q99460|	0	Obras1033	YES
SEC23A	Q15436	765	COPII	Protein transport protein Sec23A (SEC23-related protein A)	10484	sp|Q15436|	0	Obras1926	YES
SEC24A	O95486	1093	COPII	Protein transport protein Sec24A (SEC24-related protein A)	10802	sp|O95486|	0	Obras768	YES
SEC31A	O94979	1220	COPII	Protein transport protein Sec31A (ABP125) (ABP130) (SEC31-like protein 1) (SEC31-related protein A) (Web1-like protein)	22872	sp|O94979|	0	Obras601	YES
SEC61A1	P61619	476	Translocation	Protein transport protein Sec61 subunit alpha isoform 1 (Sec61 alpha-1)	29927	sp|P61619|	0	Obras4334	YES
SEL1L	Q9UBV2	794	ERAD	Protein sel-1 homolog 1 (Suppressor of lin-12-like protein 1) (Sel-1L)	6400	sp|Q9UBV2|	0	Obras1912	YES
SRP54	P61011	504	Translocation	Signal recognition particle 54 kDa protein (SRP54)	6729	sp|P61011|	0	Obras4082	YES
SRPRA	P08240	638	Translocation	Signal recognition particle receptor subunit alpha (SR-alpha) (Docking protein alpha) (DP-alpha)	6734	sp|P08240|	0	Obras2795	YES
STT3A	P46977	705	ER glycosylation	Dolichyl-diphosphooligosaccharide--protein glycosyltransferase subunit STT3A (Oligosaccharyl transferase subunit STT3A) (STT3-A) (EC 2.4.99.18) (B5) (Integral membrane protein 1) (Transmembrane protein TMC)	3703	sp|P46977|	0	Obras2257	YES
STT3B	Q8TCJ2	826	ER glycosylation	Dolichyl-diphosphooligosaccharide--protein glycosyltransferase subunit STT3B (Oligosaccharyl transferase subunit STT3B) (STT3-B) (EC 2.4.99.18) (Source of immunodominant MHC-associated peptides homolog)	201595	sp|Q8TCJ2|	0	Obras1882	YES
SYVN1	Q86TM6	617	ERAD	E3 ubiquitin-protein ligase synoviolin (EC 6.3.2.-) (Synovial apoptosis inhibitor 1)	84447	sp|Q86TM6|	0	Obras2837	YES
UBA1	P22314	1058	ERAD	Ubiquitin-like modifier-activating enzyme 1 (EC 6.2.1.45) (Protein A1S9) (Ubiquitin-activating enzyme E1)	7317	sp|P22314|	0	Obras942	YES
UBE4B	O95155	1302	ERAD	Ubiquitin conjugation factor E4 B (EC 6.3.2.-) (Homozygously deleted in neuroblastoma 1) (Ubiquitin fusion degradation protein 2)	10277	sp|O95155|	0	Obras967	YES
UGGT1	Q9NYU2	1555	Protein Folding	UDP-glucose:glycoprotein glucosyltransferase 1 (UGT1) (hUGT1) (EC 2.4.1.-) (UDP--Glc:glycoprotein glucosyltransferase) (UDP-glucose ceramide glucosyltransferase-like 1)	56886	sp|Q9NYU2|	0	Obras336	YES
VCP	P55072	806	ERAD	Transitional endoplasmic reticulum ATPase (TER ATPase) (EC 3.6.4.6) (15S Mg(2+)-ATPase p97 subunit) (Valosin-containing protein) (VCP)	7415	sp|P55072|	0	Obras1748	YES
UBA5	Q9GZZ9	404	ERAD	Ubiquitin-like modifier-activating enzyme 5 (Ubiquitin-activating enzyme 5) (ThiFP1) (UFM1-activating enzyme) (Ubiquitin-activating enzyme E1 domain-containing protein 1)	79876	sp|Q9GZZ9|	2.17e-180	Obras5503	YES
CANX	P27824	592	Protein Folding	Calnexin (IP90) (Major histocompatibility complex class I antigen-binding protein p88) (p90)	821	sp|P27824|	1.55e-177	Obras3054	YES
MOGS	Q13724	837	Protein Folding	Mannosyl-oligosaccharide glucosidase (EC 3.2.1.106) (Processing A-glucosidase I)	7841	sp|Q13724|	2.23e-177	Obras1764	YES
ALG11	Q2TAA5	492	Dolichol pathway	GDP-Man:Man(3)GlcNAc(2)-PP-Dol alpha-1,2-mannosyltransferase (EC 2.4.1.131) (Asparagine-linked glycosylation protein 11 homolog) (Glycolipid 2-alpha-mannosyltransferase)	440138	sp|Q2TAA5|	1.5e-175	Obras4404	YES
ALG9	Q9H6U8	611	Dolichol pathway	Alpha-1,2-mannosyltransferase ALG9 (EC 2.4.1.259) (EC 2.4.1.261) (Asparagine-linked glycosylation protein 9 homolog) (Disrupted in bipolar disorder protein 1) (Dol-P-Man:Man(6)GlcNAc(2)-PP-Dol alpha-1,2-mannosyltransferase) (Dol-P-Man:Man(8)GlcNAc(2)-PP-Dol alpha-1,2-mannosyltransferase)	79796	sp|Q9H6U8|	7.96e-175	Obras3198	YES
CALR	P27797	417	Protein Folding	Calreticulin (CRP55) (Calregulin) (Endoplasmic reticulum resident protein 60) (ERp60) (HACBP) (grp60)	811	sp|P27797|	1.26e-174	Obras5297	YES
EXOC3	O60645	756	SV	Exocyst complex component 3 (Exocyst complex component Sec6)	11336	sp|O60645|	8.43e-173	Obras1977	YES
ALG8	Q9BVK2	526	Dolichol pathway	Probable dolichyl pyrophosphate Glc1Man9GlcNAc2 alpha-1,3-glucosyltransferase (EC 2.4.1.265) (Asparagine-linked glycosylation protein 8 homolog) (Dol-P-Glc:Glc(1)Man(9)GlcNAc(2)-PP-dolichyl alpha-1,3-glucosyltransferase) (Dolichyl-P-Glc:Glc1Man9GlcNAc2-PP-dolichyl glucosyltransferase)	79053	sp|Q9BVK2|	4.23e-171	Obras3782	YES
ASNA1	O43681	348	Translocation	ATPase ASNA1 (EC 3.6.-.-) (Arsenical pump-driving ATPase) (Arsenite-stimulated ATPase) (Transmembrane domain recognition complex 40 kDa ATPase subunit) (hARSA-I) (hASNA-I)	439	sp|O43681|	2.9e-169	Obras6817	YES
SIAH1	Q8IUQ4	282	ERAD	E3 ubiquitin-protein ligase SIAH1 (EC 6.3.2.-) (Seven in absentia homolog 1) (Siah-1) (Siah-1a)	6477	sp|Q8IUQ4|	4.07e-165	Obras7451	YES
ERP57	P30101	505	Protein Folding	Protein disulfide-isomerase A3 (EC 5.3.4.1) (58 kDa glucose-regulated protein) (58 kDa microsomal protein) (p58) (Disulfide isomerase ER-60) (Endoplasmic reticulum resident protein 57) (ER protein 57) (ERp57) (Endoplasmic reticulum resident protein 60) (ER protein 60) (ERp60)	2923	sp|P30101|	5.87e-161	Obras4206	YES
UBIQP	P0CG47	229	ERAD	Polyubiquitin-B [Cleaved into: Ubiquitin]	7314	sp|P0CG47|	3.2e-160	Obras3636	YES
MGAT4B	Q9UQ53	548	Golgi processing	Alpha-1,3-mannosyl-glycoprotein 4-beta-N-acetylglucosaminyltransferase B (EC 2.4.1.145) (N-glycosyl-oligosaccharide-glycoprotein N-acetylglucosaminyltransferase IVb) (GlcNAc-T IVb) (GnT-IVb) (N-acetylglucosaminyltransferase IVb) (UDP-N-acetylglucosamine: alpha-1,3-D-mannoside beta-1,4-N-acetylglucosaminyltransferase IVb)	11282	sp|Q9UQ53|	7.45e-157	Obras2130	YES
PIGK	Q92643	395	GPI transfer	GPI-anchor transamidase (GPI transamidase) (EC 3.-.-.-) (GPI8 homolog) (hGPI8) (Phosphatidylinositol-glycan biosynthesis class K protein) (PIG-K)	10026	sp|Q92643|	1.16e-156	Obras6443	YES
PIGT	Q969N2	578	GPI transfer	GPI transamidase component PIG-T (Phosphatidylinositol-glycan biosynthesis class T protein)	51604	sp|Q969N2|	5.84e-156	Obras3051	YES
SEC13	P55735	322	COPII	Protein SEC13 homolog (SEC13-like protein 1) (SEC13-related protein)	6396	sp|P55735|	4.92e-153	Obras7078	YES
GALNT7	Q86SF2	657	Golgi processing	N-acetylgalactosaminyltransferase 7 (EC 2.4.1.-) (Polypeptide GalNAc transferase 7) (GalNAc-T7) (pp-GaNTase 7) (Protein-UDP acetylgalactosaminyltransferase 7) (UDP-GalNAc:polypeptide N-acetylgalactosaminyltransferase 7)	51809	sp|Q86SF2|	2.62e-152	Obras3160	YES
PROTREG7	P51665	324	ERAD	26S proteasome non-ATPase regulatory subunit 7 (26S proteasome regulatory subunit RPN8) (26S proteasome regulatory subunit S12) (Mov34 protein homolog) (Proteasome subunit p40)	5713	sp|P51665|	1.13e-148	Obras7203	YES
PROTREG4	P55036	377	ERAD	26S proteasome non-ATPase regulatory subunit 4 (26S proteasome regulatory subunit RPN10) (26S proteasome regulatory subunit S5A) (Antisecretory factor 1) (AF) (ASF) (Multiubiquitin chain-binding protein)	5710	sp|P55036|	6.69e-148	Obras5578	YES
EXOC8	Q8IYI6	725	SV	Exocyst complex component 8 (Exocyst complex 84 kDa subunit)	149371	sp|Q8IYI6|	1.59e-147	Obras2345	YES
PROTREG13	Q9UNM6	376	ERAD	26S proteasome non-ATPase regulatory subunit 13 (26S proteasome regulatory subunit RPN9) (26S proteasome regulatory subunit S11) (26S proteasome regulatory subunit p40.5)	5719	sp|Q9UNM6|	6.12e-147	Obras5926	YES
DPAGT1	Q9H3H5	408	Dolichol pathway	UDP-N-acetylglucosamine--dolichyl-phosphate N-acetylglucosaminephosphotransferase (EC 2.7.8.15) (GlcNAc-1-P transferase) (G1PT) (GPT) (N-acetylglucosamine-1-phosphate transferase)	1798	sp|Q9H3H5|	1.07e-146	Obras5502	YES
SRP68	Q9UHB9	627	Translocation	Signal recognition particle subunit SRP68 (SRP68) (Signal recognition particle 68 kDa protein)	6730	sp|Q9UHB9|	3.66e-146	Obras3171	YES
PSMA4	P25789	261	ERAD	Proteasome subunit alpha type-4 (EC 3.4.25.1) (Macropain subunit C9) (Multicatalytic endopeptidase complex subunit C9) (Proteasome component C9) (Proteasome subunit L)	5685	sp|P25789|	4.91e-145	Obras8405	YES
ERO1LB	Q86YB8	467	Protein Folding	ERO1-like protein beta (ERO1-L-beta) (EC 1.8.4.-) (Endoplasmic reticulum oxidoreductase beta) (Endoplasmic reticulum oxidoreductin-1-like protein B) (Oxidoreductin-1-L-beta)	56605	sp|Q86YB8|	4.99e-145	Obras4545	YES
PSMA2	P25787	234	ERAD	Proteasome subunit alpha type-2 (EC 3.4.25.1) (Macropain subunit C3) (Multicatalytic endopeptidase complex subunit C3) (Proteasome component C3)	5683	sp|P25787|	2.19e-141	Obras9162	YES
PIGA	P37287	484	GPI biosynthesis	Phosphatidylinositol N-acetylglucosaminyltransferase subunit A (EC 2.4.1.198) (GlcNAc-PI synthesis protein) (Phosphatidylinositol-glycan biosynthesis class A protein) (PIG-A)	5277	sp|P37287|	4.23e-140	Obras5892	YES
PSMA5	P28066	241	ERAD	Proteasome subunit alpha type-5 (EC 3.4.25.1) (Macropain zeta chain) (Multicatalytic endopeptidase complex zeta chain) (Proteasome zeta chain)	5686	sp|P28066|	1.15e-139	Obras8978	YES
NAPA	P54920	295	COPII	Alpha-soluble NSF attachment protein (SNAP-alpha) (N-ethylmaleimide-sensitive factor attachment protein alpha)	8775	sp|P54920|	1.04e-137	Obras7753	YES
DPM1	O60762	260	ER glycosylation	Dolichol-phosphate mannosyltransferase subunit 1 (EC 2.4.1.83) (Dolichol-phosphate mannose synthase subunit 1) (DPM synthase subunit 1) (Dolichyl-phosphate beta-D-mannosyltransferase subunit 1) (Mannose-P-dolichol synthase subunit 1) (MPD synthase subunit 1)	8813	sp|O60762|	4.63e-133	Obras8578	YES
SEC63	Q9UGP8	760	Translocation	Translocation protein SEC63 homolog	11231	sp|Q9UGP8|	2.26e-132	Obras2198	YES
PSMA1	P25786	263	ERAD	Proteasome subunit alpha type-1 (EC 3.4.25.1) (30 kDa prosomal protein) (PROS-30) (Macropain subunit C2) (Multicatalytic endopeptidase complex subunit C2) (Proteasome component C2) (Proteasome nu chain)	5682	sp|P25786|	2.51e-132	Obras4434	YES
RAB6B	Q9NRW1	208	Clathrin vesicles	Ras-related protein Rab-6B	51560	sp|Q9NRW1|	3.07e-132	Obras9957	YES
PSMA7	O14818	248	ERAD	Proteasome subunit alpha type-7 (EC 3.4.25.1) (Proteasome subunit RC6-1) (Proteasome subunit XAPC7)	5688	sp|O14818|	2.17e-131	Obras8688	YES
RAB1A	P62820	205	COPII	Ras-related protein Rab-1A (YPT1-related protein)	5861	sp|P62820|	2.36e-131	Obras10068	YES
ARF1	P84077	181	COPI	ADP-ribosylation factor 1	375	sp|P84077|	9.29e-131	Obras10960	YES
ALG5	Q9Y673	324	Dolichol pathway	Dolichyl-phosphate beta-glucosyltransferase (DolP-glucosyltransferase) (EC 2.4.1.117) (Asparagine-linked glycosylation protein 5 homolog)	29880	sp|Q9Y673|	1.12e-130	Obras6942	YES
PSMA3	P25788	255	ERAD	Proteasome subunit alpha type-3 (EC 3.4.25.1) (Macropain subunit C8) (Multicatalytic endopeptidase complex subunit C8) (Proteasome component C8)	5684	sp|P25788|	1.37e-128	Obras8620	YES
ALG1	Q9BT22	464	Dolichol pathway	Chitobiosyldiphosphodolichol beta-mannosyltransferase (EC 2.4.1.142) (Asparagine-linked glycosylation protein 1 homolog) (Beta-1,4-mannosyltransferase) (GDP-Man:GlcNAc2-PP-dolichol mannosyltransferase) (GDP-mannose-dolichol diphosphochitobiose mannosyltransferase) (Mannosyltransferase-1) (MT-1) (hMat-1)	56052	sp|Q9BT22|	2.8e-126	Obras4811	YES
MGAT1	P26572	445	Golgi processing	Alpha-1,3-mannosyl-glycoprotein 2-beta-N-acetylglucosaminyltransferase (EC 2.4.1.101) (N-glycosyl-oligosaccharide-glycoprotein N-acetylglucosaminyltransferase I) (GNT-I) (GlcNAc-T I)	4245	sp|P26572|	3.36e-126	Obras5104	YES
STX5	Q13190	355	COPII	Syntaxin-5	6811	sp|Q13190|	2.9e-122	Obras6221	YES
STX1B	P61266	288	SV	Syntaxin-1B (Syntaxin-1B1) (Syntaxin-1B2)	112755	sp|P61266|	1.13e-121	Obras7819	YES
ALG12	Q9BV10	488	Dolichol pathway	Dol-P-Man:Man(7)GlcNAc(2)-PP-Dol alpha-1,6-mannosyltransferase (EC 2.4.1.260) (Asparagine-linked glycosylation protein 12 homolog) (hALG12) (Dolichyl-P-Man:Man(7)GlcNAc(2)-PP-dolichyl-alpha-1,6-mannosyltransferase) (Mannosyltransferase ALG12 homolog) (Membrane protein SB87)	79087	sp|Q9BV10|	2.05e-121	Obras3978	YES
UFD1L	Q92890	307	ERAD	Ubiquitin fusion degradation protein 1 homolog (UB fusion protein 1)	7353	sp|Q92890|	2.5e-118	Obras7565	YES
PSMB7	Q99436	277	ERAD	Proteasome subunit beta type-7 (EC 3.4.25.1) (Macropain chain Z) (Multicatalytic endopeptidase complex chain Z) (Proteasome subunit Z)	5695	sp|Q99436|	3.07e-117	Obras7262	YES
COPE	O14579	308	COPI	Coatomer subunit epsilon (Epsilon-coat protein) (Epsilon-COP)	11316	sp|O14579|	9.75e-117	Obras7634	YES
MGAT2	Q10469	447	Golgi processing	Alpha-1,6-mannosyl-glycoprotein 2-beta-N-acetylglucosaminyltransferase (EC 2.4.1.143) (Beta-1,2-N-acetylglucosaminyltransferase II) (GlcNAc-T II) (GNT-II) (Mannoside acetylglucosaminyltransferase 2) (N-glycosyl-oligosaccharide-glycoprotein N-acetylglucosaminyltransferase II)	4247	sp|Q10469|	2.26e-114	Obras4232	YES
ERLEC1	Q96DZ1	483	Protein Folding	Endoplasmic reticulum lectin 1 (ER lectin) (Erlectin) (XTP3-transactivated gene B protein)	27248	sp|Q96DZ1|	3.52e-113	Obras4471	YES
YOD1	Q96FW1	271	ERAD	Ubiquitin thioesterase OTUB1 (EC 3.4.19.12) (Deubiquitinating enzyme OTUB1) (OTU domain-containing ubiquitin aldehyde-binding protein 1) (Otubain-1) (hOTU1) (Ubiquitin-specific-processing protease OTUB1)	55611	sp|Q96FW1|	1.98e-112	Obras7799	YES
ALG6	Q9Y672	507	Dolichol pathway	Dolichyl pyrophosphate Man9GlcNAc2 alpha-1,3-glucosyltransferase (EC 2.4.1.267) (Asparagine-linked glycosylation protein 6 homolog) (Dol-P-Glc:Man(9)GlcNAc(2)-PP-Dol alpha-1,3-glucosyltransferase) (Dolichyl-P-Glc:Man9GlcNAc2-PP-dolichyl glucosyltransferase)	29929	sp|Q9Y672|	2.85e-111	Obras4200	YES
PIGB	Q92521	554	GPI biosynthesis	GPI mannosyltransferase 3 (EC 2.4.1.-) (GPI mannosyltransferase III) (GPI-MT-III) (Phosphatidylinositol-glycan biosynthesis class B protein) (PIG-B)	9488	sp|Q92521|	3.14e-111	Obras4221	YES
PSMB5	P28074	263	ERAD	Proteasome subunit beta type-5 (EC 3.4.25.1) (Macropain epsilon chain) (Multicatalytic endopeptidase complex epsilon chain) (Proteasome chain 6) (Proteasome epsilon chain) (Proteasome subunit MB1) (Proteasome subunit X)	5693	sp|P28074|	6.39e-109	Obras8086	YES
C1GALT1	Q9NS00	363	Golgi processing	Glycoprotein-N-acetylgalactosamine 3-beta-galactosyltransferase 1 (EC 2.4.1.122) (B3Gal-T8) (Core 1 O-glycan T-synthase) (Core 1 UDP-galactose:N-acetylgalactosamine-alpha-R beta 1,3-galactosyltransferase 1) (Beta-1,3-galactosyltransferase) (Core 1 beta1,3-galactosyltransferase 1) (C1GalT1) (Core 1 beta3-Gal-T1)	56913	sp|Q9NS00|	5.92e-107	Obras5885	YES
AP3S2	P59780	193	Clathrin vesicles	AP-3 complex subunit sigma-2 (AP-3 complex subunit sigma-3B) (Adaptor-related protein complex 3 subunit sigma-2) (Sigma-3B-adaptin) (Sigma3B-adaptin) (Sigma-adaptin 3b)	10239	sp|P59780|	6.17e-107	Obras10788	YES
UBE2G2	P60604	165	ERAD	Ubiquitin-conjugating enzyme E2 G2 (EC 2.3.2.23) (E2 ubiquitin-conjugating enzyme G2) (Ubiquitin carrier protein G2) (Ubiquitin-protein ligase G2)	7327	sp|P60604|	1.03e-106	Obras11537	YES
SEC16A	O15027	2179	COPII	Protein transport protein Sec16A (SEC16 homolog A)	9919	sp|O15027|	1.46e-106	Obras146	YES
UBE2J2	Q8N2K1	259	ERAD	Ubiquitin-conjugating enzyme E2 J2 (EC 2.3.2.23) (E2 ubiquitin-conjugating enzyme J2) (Non-canonical ubiquitin-conjugating enzyme 2) (NCUBE-2)	118424	sp|Q8N2K1|	1.25e-105	Obras9328	YES
PGAP5	Q53F39	396	GPI transfer	Metallophosphoesterase 1 (EC 3.1.-.-) (Post-GPI attachment to proteins factor 5)	65258	sp|Q53F39|	2.14e-105	Obras5753	YES
PIGU	Q9H490	435	GPI biosynthesis	Phosphatidylinositol glycan anchor biosynthesis class U protein (Cell division cycle protein 91-like 1) (Protein CDC91-like 1) (GPI transamidase component PIG-U)	128869	sp|Q9H490|	2.56e-105	Obras4477	YES
PROTREG8	P48556	350	ERAD	26S proteasome non-ATPase regulatory subunit 8 (26S proteasome regulatory subunit RPN12) (26S proteasome regulatory subunit S14) (p31)	5714	sp|P48556|	4.01e-104	Obras8397	YES
LMAN2	Q12907	356	COPII	Vesicular integral-membrane protein VIP36 (Glycoprotein GP36b) (Lectin mannose-binding 2) (Vesicular integral-membrane protein 36) (VIP36)	10960	sp|Q12907|	7.28e-104	Obras6620	YES
USE1	Q9H832	354	COPI	Ubiquitin-conjugating enzyme E2 Z (EC 2.3.2.23) (E2 ubiquitin-conjugating enzyme Z) (Uba6-specific E2 conjugating enzyme 1) (Use1) (Ubiquitin carrier protein Z) (Ubiquitin-protein ligase Z)	65264	sp|Q9H832|	1.86e-103	Obras8511	YES
RAB8B	Q92930	207	SV	Ras-related protein Rab-8B	51762	sp|Q92930|	2.3e-103	Obras10003	YES
CALM	P62158	149	Translocation	Calmodulin (CaM)	801	sp|P0DP23|	7.28e-103	Obras12588	YES
TRAPPC4	Q9Y296	219	COPII	Trafficking protein particle complex subunit 4 (Hematopoietic stem/progenitor cell protein 172) (Synbindin) (TRS23 homolog)	51399	sp|Q9Y296|	9.41e-103	Obras9575	YES
UBE2D3	P61077	147	ERAD	Ubiquitin-conjugating enzyme E2 D3 (EC 2.3.2.23) ((E3-independent) E2 ubiquitin-conjugating enzyme D3) (EC 2.3.2.24) (E2 ubiquitin-conjugating enzyme D3) (Ubiquitin carrier protein D3) (Ubiquitin-conjugating enzyme E2(17)KB 3) (Ubiquitin-conjugating enzyme E2-17 kDa 3) (Ubiquitin-protein ligase D3)	7323	sp|P61077|	4.25e-102	Obras12723	YES
SAR1B	Q9Y6B6	198	COPII	GTP-binding protein SAR1b (GTP-binding protein B) (GTBPB)	51128	sp|Q9Y6B6|	7.51e-102	Obras10514	YES
GOSR1	O95249	250	COPII	Golgi SNAP receptor complex member 1 (28 kDa Golgi SNARE protein) (28 kDa cis-Golgi SNARE p28) (GOS-28)	9527	sp|O95249|	6.28e-100	Obras8921	YES
SEC11C	Q9BY50	192	Translocation	Signal peptidase complex catalytic subunit SEC11C (EC 3.4.21.89) (Microsomal signal peptidase 21 kDa subunit) (SPase 21 kDa subunit) (SEC11 homolog C) (SEC11-like protein 3) (SPC21)	90701	sp|Q9BY50|	1.8e-99	Obras11126	YES
PSMB3	P49720	205	ERAD	Proteasome subunit beta type-3 (EC 3.4.25.1) (Proteasome chain 13) (Proteasome component C10-II) (Proteasome theta chain)	5691	sp|P49720|	4.66e-99	Obras8792	YES
UBE2E2	Q96LR5	201	ERAD	Ubiquitin-conjugating enzyme E2 E2 (EC 2.3.2.23) (E2 ubiquitin-conjugating enzyme E2) (UbcH8) (Ubiquitin carrier protein E2) (Ubiquitin-protein ligase E2)	7325	sp|Q96LR5|	1.18e-97	Obras9513	YES
DERL1	Q9BUN8	251	ERAD	Derlin-1 (Degradation in endoplasmic reticulum protein 1) (DERtrin-1) (Der1-like protein 1)	79139	sp|Q9BUN8|	1.75e-95	Obras8465	YES
UBE2G1	P62253	170	ERAD	Ubiquitin-conjugating enzyme E2 G1 (EC 2.3.2.23) (E2 ubiquitin-conjugating enzyme G1) (E217K) (UBC7) (Ubiquitin carrier protein G1) (Ubiquitin-protein ligase G1) [Cleaved into: Ubiquitin-conjugating enzyme E2 G1, N-terminally processed]	7326	sp|P62253|	1.19e-94	Obras11596	YES
GGA1	Q9UJY5	639	Clathrin vesicles	ADP-ribosylation factor-binding protein GGA1 (Gamma-adaptin-related protein 1) (Golgi-localized, gamma ear-containing, ARF-binding protein 1)	26088	sp|Q9UJY5|	1.53e-94	Obras2334	YES
COPZ1	P61923	177	COPI	Coatomer subunit zeta-1 (Zeta-1-coat protein) (Zeta-1 COP)	22818	sp|P61923|	3.46e-94	Obras11127	YES
EXOC7	Q9UPT5	735	SV	Exocyst complex component 7 (Exocyst complex component Exo70)	23265	sp|Q9UPT5|	2.76e-93	Obras2632	YES
ATX3	P54252	364	ERAD	Ataxin-3 (EC 3.4.19.12) (Machado-Joseph disease protein 1) (Spinocerebellar ataxia type 3 protein)	4287	sp|P54252|	3.38e-93	Obras9082	YES
AP1S2	P56377	157	Clathrin vesicles	AP-1 complex subunit sigma-2 (Adaptor protein complex AP-1 subunit sigma-1B) (Adaptor-related protein complex 1 subunit sigma-1B) (Clathrin assembly protein complex 1 sigma-1B small chain) (Golgi adaptor HA1/AP1 adaptin sigma-1B subunit) (Sigma 1B subunit of AP-1 clathrin) (Sigma-adaptin 1B) (Sigma1B-adaptin)	8905	sp|P56377|	1.73e-91	Obras12106	YES
PSMB6	P28072	239	ERAD	Proteasome subunit beta type-6 (EC 3.4.25.1) (Macropain delta chain) (Multicatalytic endopeptidase complex delta chain) (Proteasome delta chain) (Proteasome subunit Y)	5694	sp|P28072|	2.31e-89	Obras9075	YES
PSMB1	P20618	241	ERAD	Proteasome subunit beta type-1 (EC 3.4.25.1) (Macropain subunit C5) (Multicatalytic endopeptidase complex subunit C5) (Proteasome component C5) (Proteasome gamma chain)	5689	sp|P20618|	8.75e-89	Obras9098	YES
PSMB4	P28070	264	ERAD	Proteasome subunit beta type-4 (EC 3.4.25.1) (26 kDa prosomal protein) (HsBPROS26) (PROS-26) (Macropain beta chain) (Multicatalytic endopeptidase complex beta chain) (Proteasome beta chain) (Proteasome chain 3) (HsN3)	5692	sp|P28070|	1.77e-88	Obras6544	YES
B4GALT1	P15291	398	Golgi processing	Beta-1,4-galactosyltransferase 1 (Beta-1,4-GalTase 1) (Beta4Gal-T1) (b4Gal-T1) (EC 2.4.1.-) (UDP-Gal:beta-GlcNAc beta-1,4-galactosyltransferase 1) (UDP-galactose:beta-N-acetylglucosamine beta-1,4-galactosyltransferase 1) [Cleaved into: Processed beta-1,4-galactosyltransferase 1] [Includes: Lactose synthase A protein (EC 2.4.1.22); N-acetyllactosamine synthase (EC 2.4.1.90) (Nal synthase); Beta-N-…	2683	sp|P15291|	1.18e-86	Obras5627	YES
PGAP1	Q75T13	922	GPI biosynthesis	GPI inositol-deacylase (EC 3.1.-.-) (Post-GPI attachment to proteins factor 1) (hPGAP1)	80055	sp|Q75T13|	9.36e-86	Obras1533	YES
ALG3	Q92685	438	ER glycosylation	Dol-P-Man:Man(5)GlcNAc(2)-PP-Dol alpha-1,3-mannosyltransferase (EC 2.4.1.258) (Asparagine-linked glycosylation protein 3 homolog) (Dol-P-Man-dependent alpha(1-3)-mannosyltransferase) (Dolichyl-P-Man:Man(5)GlcNAc(2)-PP-dolichyl mannosyltransferase) (Dolichyl-phosphate-mannose--glycolipid alpha-mannosyltransferase) (Not56-like protein)	10195	sp|Q92685|	2.14e-85	Obras5011	YES
GPAA1	O43292	621	GPI transfer	Glycosylphosphatidylinositol anchor attachment 1 protein (GPI anchor attachment protein 1) (GAA1 protein homolog) (hGAA1)	8733	sp|O43292|	8.16e-85	Obras2879	YES
SSR3	Q9UNL2	185	Translocation	Translocon-associated protein subunit gamma (TRAP-gamma) (Signal sequence receptor subunit gamma) (SSR-gamma)	6747	sp|Q9UNL2|	6.56e-84	Obras10483	YES
MGAT3	Q09327	533	Golgi processing	Beta-1,4-mannosyl-glycoprotein 4-beta-N-acetylglucosaminyltransferase (EC 2.4.1.144) (N-glycosyl-oligosaccharide-glycoprotein N-acetylglucosaminyltransferase III) (GNT-III) (GlcNAc-T III) (N-acetylglucosaminyltransferase III)	4248	sp|Q09327|	3.18e-82	Obras4354	YES
SEC22B	O75396	215	COPII	Vesicle-trafficking protein SEC22b (ER-Golgi SNARE of 24 kDa) (ERS-24) (ERS24) (SEC22 vesicle-trafficking protein homolog B) (SEC22 vesicle-trafficking protein-like 1)	9554	sp|O75396|	4.59e-82	Obras9792	YES
PIGM	Q9H3S5	423	GPI biosynthesis	GPI mannosyltransferase 1 (EC 2.4.1.-) (GPI mannosyltransferase I) (GPI-MT-I) (Phosphatidylinositol-glycan biosynthesis class M protein) (PIG-M)	93183	sp|Q9H3S5|	5.74e-82	Obras5665	YES
RAD23A	P54725	363	ERAD	UV excision repair protein RAD23 homolog A (HR23A) (hHR23A)	5886	sp|P54725|	6.2e-82	Obras6080	YES
PROTREG5	Q16401	504	ERAD	26S proteasome non-ATPase regulatory subunit 5 (26S protease subunit S5 basic) (26S proteasome subunit S5B)	5711	sp|Q16401|	2.48e-81	Obras4022	YES
PIGO	Q8TEQ8	1089	GPI biosynthesis	GPI ethanolamine phosphate transferase 3 (EC 2.-.-.-) (Phosphatidylinositol-glycan biosynthesis class O protein) (PIG-O)	84720	sp|Q8TEQ8|	1.18e-80	Obras1484	YES
TRAPPC3	O43617	180	COPII	Trafficking protein particle complex subunit 3 (BET3 homolog)	27095	sp|O43617|	2.45e-80	Obras11450	YES
PIGG	Q5H8A4	983	GPI biosynthesis	GPI ethanolamine phosphate transferase 2 (EC 2.-.-.-) (GPI7 homolog) (hGPI7) (Phosphatidylinositol-glycan biosynthesis class G protein) (PIG-G)	54872	sp|Q5H8A4|	5.02e-79	Obras1403	YES
DOLPP1	Q86YN1	238	ER glycosylation	Dolichyldiphosphatase 1 (EC 3.6.1.43) (Dolichyl pyrophosphate phosphatase 1)	57171	sp|Q86YN1|	5.84e-79	Obras8736	YES
SPCS2	Q15005	226	Translocation	Signal peptidase complex subunit 2 (EC 3.4.-.-) (Microsomal signal peptidase 25 kDa subunit) (SPase 25 kDa subunit)	9789	sp|Q15005|	1.88e-78	Obras10138	YES
PSMB2	P49721	201	ERAD	Proteasome subunit beta type-2 (EC 3.4.25.1) (Macropain subunit C7-I) (Multicatalytic endopeptidase complex subunit C7-I) (Proteasome component C7-I)	5690	sp|P49721|	7.16e-78	Obras10243	YES
SKP1	P63208	163	ERAD	S-phase kinase-associated protein 1 (Cyclin-A/CDK2-associated protein p19) (p19A) (Organ of Corti protein 2) (OCP-2) (Organ of Corti protein II) (OCP-II) (RNA polymerase II elongation factor-like protein) (SIII) (Transcription elongation factor B polypeptide 1-like) (p19skp1)	6500	sp|P63208|	1e-75	Obras11851	YES
SPCS3	P61009	180	Translocation	Signal peptidase complex subunit 3 (EC 3.4.-.-) (Microsomal signal peptidase 22/23 kDa subunit) (SPC22/23) (SPase 22/23 kDa subunit)	60559	sp|P61009|	2.08e-75	Obras11036	YES
PIGS	Q96S52	555	GPI transfer	GPI transamidase component PIG-S (Phosphatidylinositol-glycan biosynthesis class S protein)	94005	sp|Q96S52|	1.22e-72	Obras3437	YES
TRAPPC5	Q8IUR0	188	COPII	Trafficking protein particle complex subunit 5	126003	sp|Q8IUR0|	5.61e-71	Obras8478	YES
ALG2	O75340	191	Dolichol pathway	Programmed cell death protein 6 (Apoptosis-linked gene 2 protein) (Probable calcium-binding protein ALG-2)	10016	sp|O75340|	1.14e-70	Obras10177	YES
SSR2	P43308	183	Translocation	Translocon-associated protein subunit beta (TRAP-beta) (Signal sequence receptor subunit beta) (SSR-beta)	6746	sp|P43308|	3.17e-69	Obras10710	YES
PROTREG10	O75832	226	ERAD	26S proteasome non-ATPase regulatory subunit 10 (26S proteasome regulatory subunit p28) (Gankyrin) (p28(GANK))	5716	sp|O75832|	1.51e-68	Obras9426	YES
STX16	O14662	325	Clathrin vesicles	Syntaxin-16 (Syn16)	8675	sp|O14662|	1.84e-67	Obras7429	YES
TRAPPC6B	Q86SZ2	158	COPII	Trafficking protein particle complex subunit 6B	122553	sp|Q86SZ2|	1.47e-65	Obras12059	YES
SSR1	P43307	286	Translocation	Translocon-associated protein subunit alpha (TRAP-alpha) (Signal sequence receptor subunit alpha) (SSR-alpha)	6745	sp|P43307|	8.93e-64	Obras7728	YES
PIGV	Q9NUD9	493	GPI biosynthesis	GPI mannosyltransferase 2 (EC 2.4.1.-) (GPI mannosyltransferase II) (GPI-MT-II) (Phosphatidylinositol-glycan biosynthesis class V protein) (PIG-V)	55650	sp|Q9NUD9|	6.35e-63	Obras4733	YES
STX6	O43752	255	Clathrin vesicles	Syntaxin-6	10228	sp|O43752|	4.23e-59	Obras8828	YES
ALG13	Q9NP73	1137	Dolichol pathway	Putative bifunctional UDP-N-acetylglucosamine transferase and deubiquitinase ALG13 (EC 2.4.1.141) (EC 3.4.19.12) (Asparagine-linked glycosylation 13 homolog) (Glycosyltransferase 28 domain-containing protein 1) (UDP-N-acetylglucosamine transferase subunit ALG13 homolog)	79868	sp|Q9NP73|	9.04e-59	Obras7444	YES
DNAJC1	Q96KC8	554	Translocation	DnaJ homolog subfamily C member 1 (DnaJ protein homolog MTJ1)	64215	sp|Q96KC8|	5.47e-58	Obras4760	YES
PREB	Q9HCU5	417	COPII	Prolactin regulatory element-binding protein (Mammalian guanine nucleotide exchange factor mSec12)	10113	sp|Q9HCU5|	2.89e-57	Obras4630	YES
PIGL	Q9Y2B2	252	GPI biosynthesis	N-acetylglucosaminyl-phosphatidylinositol de-N-acetylase (EC 3.5.1.89) (Phosphatidylinositol-glycan biosynthesis class L protein) (PIG-L)	9487	sp|Q9Y2B2|	5.28e-56	Obras8243	YES
LMAN1L	Q9HAT1	526	COPII	Protein ERGIC-53-like (ERGIC53-like protein) (Lectin mannose-binding 1-like) (LMAN1-like protein)	79748	sp|Q9HAT1|	2.22e-55	Obras4001	YES
TRAPPC1	Q9Y5R8	145	COPII	Trafficking protein particle complex subunit 1 (BET5 homolog) (Multiple myeloma protein 2) (MUM-2)	58485	sp|Q9Y5R8|	4.43e-54	Obras13035	YES
STX12	Q86Y82	276	Clathrin vesicles	Syntaxin-12	23673	sp|Q86Y82|	4.94e-54	Obras8308	YES
B3GALT1	Q9Y5Z6	326	Golgi processing	Beta-1,3-galactosyltransferase 1 (Beta-1,3-GalTase 1) (Beta3Gal-T1) (Beta3GalT1) (EC 2.4.1.-) (UDP-galactose:beta-N-acetyl-glucosamine-beta-1,3-galactosyltransferase 1)	8708	sp|Q9Y5Z6|	9.93e-54	Obras7218	YES
PROTREG9	O00233	223	ERAD	26S proteasome non-ATPase regulatory subunit 9 (26S proteasome regulatory subunit p27)	5715	sp|O00233|	1.3e-50	Obras10149	YES
SRPRB	Q9Y5M8	271	Translocation	Signal recognition particle receptor subunit beta (SR-beta) (Protein APMCF1)	58477	sp|Q9Y5M8|	3.96e-49	Obras8714	YES
PROASCHAP2	Q969U7	264	ERAD	Proteasome assembly chaperone 2 (PAC-2) (Hepatocellular carcinoma-susceptibility protein 3) (Tumor necrosis factor superfamily member 5-induced protein 1)	56984	sp|Q969U7|	6.27e-49	Obras8482	YES
OS9	Q13438	667	Protein Folding	Protein OS-9 (Amplified in osteosarcoma 9)	10956	sp|Q13438|	3.16e-46	Obras2760	YES
ALG14	Q96F25	216	Dolichol pathway	UDP-N-acetylglucosamine transferase subunit ALG14 homolog	199857	sp|Q96F25|	7.83e-46	Obras8581	YES
ALG10B	Q5I7T1	473	Dolichol pathway	Putative Dol-P-Glc:Glc(2)Man(9)GlcNAc(2)-PP-Dol alpha-1,2-glucosyltransferase (EC 2.4.1.256) (Alpha-1,2-glucosyltransferase ALG10-A) (Alpha-2-glucosyltransferase ALG10-B) (Asparagine-linked glycosylation protein 10 homolog B) (Potassium channel regulator 1)	144245	sp|Q5I7T1|	8.4e-45	Obras9726	YES
TRAPPC2	P04637	393	COPII	Cellular tumor antigen p53 (Antigen NY-CO-13) (Phosphoprotein p53) (Tumor suppressor p53)	7157	sp|P04637|	2.49e-44	Obras3487	YES
PARK2	O60260	465	ERAD	E3 ubiquitin-protein ligase parkin (Parkin) (EC 6.3.2.-) (Parkinson juvenile disease protein 2) (Parkinson disease protein 2)	5071	sp|O60260|	1.98e-43	Obras8698	YES
DAD1	P61803	113	ER glycosylation	Dolichyl-diphosphooligosaccharide--protein glycosyltransferase subunit DAD1 (Oligosaccharyl transferase subunit DAD1) (EC 2.4.99.18) (Defender against cell death 1) (DAD-1)	1603	sp|P61803|	3.14e-43	Obras16241	YES
SEC62	Q99442	399	Translocation	Translocation protein SEC62 (Translocation protein 1) (TP-1) (hTP-1)	7095	sp|Q99442|	4.17e-42	Obras6961	YES
SIL1	Q9H173	461	Protein Folding	Nucleotide exchange factor SIL1 (BiP-associated protein) (BAP)	64374	sp|Q9H173|	1.19e-41	Obras5075	YES
SSR4	P51571	173	Translocation	Translocon-associated protein subunit delta (TRAP-delta) (Signal sequence receptor subunit delta) (SSR-delta)	6748	sp|P51571|	7.44e-41	Obras11348	YES
SRP19	P09132	144	Translocation	Signal recognition particle 19 kDa protein (SRP19)	6728	sp|P09132|	3.69e-40	Obras12392	YES
DOLK	Q9UPQ8	538	Dolichol pathway	Dolichol kinase (EC 2.7.1.108) (Transmembrane protein 15)	22845	sp|Q9UPQ8|	3.87e-39	Obras3968	YES
STX18	Q9P2W9	335	COPI	Syntaxin-18 (Cell growth-inhibiting gene 9 protein)	53407	sp|Q9P2W9|	2.08e-38	Obras12017	YES
BCAP31	P51572	246	ERAD	B-cell receptor-associated protein 31 (BCR-associated protein 31) (Bap31) (6C6-AG tumor-associated antigen) (Protein CDM) (p28)	10134	sp|P51572|	4.12e-38	Obras8947	YES
SRP14	P37108	136	Translocation	Signal recognition particle 14 kDa protein (SRP14) (18 kDa Alu RNA-binding protein)	6727	sp|P37108|	1.48e-36	Obras16748	YES
PIGZ	Q86VD9	579	GPI biosynthesis	GPI mannosyltransferase 4 (EC 2.4.1.-) (GPI mannosyltransferase IV) (GPI-MT-IV) (Phosphatidylinositol-glycan biosynthesis class Z protein) (PIG-Z) (SMP3 homolog) (hSMP3)	80235	sp|Q86VD9|	1.16e-34	Obras10217	YES
PIGC	Q92535	297	GPI biosynthesis	Phosphatidylinositol N-acetylglucosaminyltransferase subunit C (EC 2.4.1.198) (Phosphatidylinositol-glycan biosynthesis class C protein) (PIG-C)	5279	sp|Q92535|	3.43e-32	Obras7826	YES
CLTA	P09496	248	Clathrin vesicles	Clathrin light chain A (Lca)	1211	sp|P09496|	1.81e-30	Obras10139	YES
WRB	O00258	174	Translocation	Tail-anchored protein insertion receptor WRB (Congenital heart disease 5 protein) (Tryptophan-rich basic protein) (WRB)	7485	sp|O00258|	1.68e-29	Obras11366	YES
BAT3	P46379	1132	Translocation	Large proline-rich protein BAG6 (BAG family molecular chaperone regulator 6) (BCL2-associated athanogene 6) (BAG-6) (BAG6) (HLA-B-associated transcript 3) (Protein G3) (Protein Scythe)	7917	sp|P46379|	1.11e-28	Obras592	YES
PIGP	P57054	158	GPI biosynthesis	Phosphatidylinositol N-acetylglucosaminyltransferase subunit P (EC 2.4.1.198) (Down syndrome critical region protein 5) (Down syndrome critical region protein C) (Phosphatidylinositol-glycan biosynthesis class P protein) (PIG-P)	51227	sp|P57054|	7.03e-28	Obras14381	YES
SERP1	Q9Y6X1	66	Translocation	Stress-associated endoplasmic reticulum protein 1 (Ribosome-attached membrane protein 4)	27230	sp|Q9Y6X1|	1.54e-27	Obras17689	YES
BET1	O15155	118	COPII	BET1 homolog (hBET1) (Golgi vesicular membrane-trafficking protein p18)	10282	sp|O15155|	4e-27	Obras17313	YES
SEC61G	P60059	68	Translocation	Protein transport protein Sec61 subunit gamma	23480	sp|P60059|	9.56e-25	Obras34911	YES
SPCS1	Q9Y6A9	102	Translocation	Signal peptidase complex subunit 1 (EC 3.4.-.-) (Microsomal signal peptidase 12 kDa subunit) (SPase 12 kDa subunit)	28972	sp|Q9Y6A9|	1.32e-24	Obras19200	YES
STX8	Q9UNK0	236	COPI	Syntaxin-8	9482	sp|Q9UNK0|	1.86e-24	Obras9004	YES
TRAM1	Q9Y6Q9	1424	Translocation	Nuclear receptor coactivator 3 (NCoA-3) (EC 2.3.1.48) (ACTR) (Amplified in breast cancer 1 protein) (AIB-1) (CBP-interacting protein) (pCIP) (Class E basic helix-loop-helix protein 42) (bHLHe42) (Receptor-associated coactivator 3) (RAC-3) (Steroid receptor coactivator protein 3) (SRC-3) (Thyroid hormone receptor activator molecule 1) (TRAM-1)	8202	sp|Q9Y6Q9|	3.83e-22	Obras4950	YES
SEC61B	P60468	96	Translocation	Protein transport protein Sec61 subunit beta	10952	sp|P60468|	5.45e-22	Obras13955	YES
PIGQ	Q9BRB3	760	GPI biosynthesis	Phosphatidylinositol N-acetylglucosaminyltransferase subunit Q (EC 2.4.1.198) (N-acetylglucosamyl transferase component GPI1) (Phosphatidylinositol-glycan biosynthesis class Q protein) (PIG-Q)	9091	sp|Q9BRB3|	6.06e-22	Obras3919	YES
PIGH	Q14442	188	GPI biosynthesis	Phosphatidylinositol N-acetylglucosaminyltransferase subunit H (EC 2.4.1.198) (Phosphatidylinositol-glycan biosynthesis class H protein) (PIG-H)	5283	sp|Q14442|	6.59e-22	Obras10112	YES
DPM3	Q9P2X0	92	ER glycosylation	Dolichol-phosphate mannosyltransferase subunit 3 (Dolichol-phosphate mannose synthase subunit 3) (DPM synthase subunit 3) (Dolichyl-phosphate beta-D-mannosyltransferase subunit 3) (Mannose-P-dolichol synthase subunit 3) (MPD synthase subunit 3) (Prostin-1)	54344	sp|Q9P2X0|	2.14e-21	Obras22035	YES
PIGF	Q07326	219	GPI biosynthesis	Phosphatidylinositol-glycan biosynthesis class F protein (PIG-F) (GPI11 homolog)	5281	sp|Q07326|	3.52e-19	Obras8981	YES
PIGX	Q8TBF5	258	GPI biosynthesis	Phosphatidylinositol-glycan biosynthesis class X protein (PIG-X)	54965	sp|Q8TBF5|	9.54e-13	Obras8383	YES
PROASCHAP3	Q9BT73	122	ERAD	Proteasome assembly chaperone 3 (PAC-3) (hPAC3)	84262	sp|Q9BT73|	5.33e-12	Obras13181	YES
PROASCHAP1	O95456	288	ERAD	Proteasome assembly chaperone 1 (PAC-1) (Chromosome 21 leucine-rich protein) (C21-LRP) (Down syndrome critical region protein 2)	8624	sp|O95456|	1.33e-11	Obras8225	YES
VIMP	Q9BQE4	189	ERAD	Selenoprotein S (SelS) (VCP-interacting membrane protein)	55829	sp|Q9BQE4|	2.17e-08	Obras11448	YES
DPM2	O94777	84	ER glycosylation	Dolichol phosphate-mannose biosynthesis regulatory protein (Dolichol-phosphate mannose synthase subunit 2) (DPM synthase subunit 2)	8818	sp|O94777|	4.55e-07	Obras16464	YES
PIGW	Q7Z7B1	504	GPI biosynthesis	Phosphatidylinositol-glycan biosynthesis class W protein (PIG-W) (EC 2.3.-.-)	284098	sp|Q7Z7B1|	6.03e-05	Obras11142	YES
