# Supplementary material for: Transcriptomic Analysis of Salivary Glands of Ornithodoros brasiliensis Aragão, 1923, the Agent of a Neotropical Tick-Toxicosis Syndrome in Humans
Source: Front Physiol. 2021 Aug 6;12:725635. doi: 10.3389/fphys.2021.725635 (PMC8378177; doi:10.3389/fphys.2021.725635)
Supplement: Supplementary file 2 [file Table_2.XLSX]

## Sheet: Sheet1
Table S2: Orthologs identified for neurotransmitter and neurotransmitted receptors. Green indicates those for which an ortholog was found.
Query	Query Accession	E-value	Contig	Best reciprocal Hit	E-value	Accession	Ortholog
Adipokinetic hormone receptor	AHE76188	2.8e-35	Obras4394	inotocin receptor 3	0	ADZ15311	NO
Allatotropin	EEC06620	0.35	Obras4015	No specific hit	N/A	N/A	NO
Allatostatin receptor	EEC00437	3.03e-172	Obras5264	Allatostatin receptor	0	EEC01085	YES
Bursicon Beta	XP_002407512	6.14e-73	Obras13935	Bursicon	4e-70	XP_002407512	YES
calcitonin receptor	XP002436229	1.38e-102	Obras3929	calcitonin gene-related peptide type 1 receptor	0	XP_037562897	YES
Corazonin receptor 1	AHE76192	8.98e-107	Obras8722	Corazonin receptor 1	2e-118	AHE76192	YES
corticotropin releasing factor receptor	XP_002434070	1.17e-09	Obras3382	calcitonin gene-related peptide type 1 receptor	0	XP_029843452	NO
Crustacean hyperglycemic hormone	XP002400720	4.72e-44	Obras17074	Crustacean hyperglycemic hormone-like isoform X1	5e-41	EEC18048	YES
Dopamine receptor 2	XP002399655	0	Obras4627	Dopamine receptor 2-like	0	XP_037283268	YES
Dopamine D1 receptor	XP002409287	0	Obras4648	Dopamine receptor 1 isoform X1	0	XP_029831525	YES
Dopamine receptor	XP002416450	2.98e-13	Obras9984	Dopamine D2-like receptor	4e-91	XP_029825320	YES
Eclosion hormone	XP_002399271	2.66e-34	Obras25031	Eclosion hormone-like	2e-34	EEC02578	YES
Elevinin	AXL48134	1.47e-13	Obras14868	Elevinin	2e-09	AXL48134	YES
Elevenin receptor 2	AXL48133	0	Obras5312	Elevenin receptor 2	0	XP_029827028	YES
Insulin	XP_002402974	1.18e-25	Obras15400	Insulin precursor	2e-22	EEC11601	YES
Insulin receptor	XP_002416224	0	Obras2723	insulin-like growth factor 1 receptor	0	XP_029828634	YES
Kinin receptor	ADM47603	4.16e-46	Obras5178	Tachykinin-like peptides receptor 86C	2e-144	XP_029842041	YES
Myoinhibitory peptide receptor 2	AGE11605	2.5e-11	Obras6275	G-protein coupled receptor AH9.1	0	XP_002411271	NO
Orcokinin	XP_002401726	6.85e-21	Obras9678	Orcokinin precursor	9e-56	XP_029842431	YES
Pyrokinin-like receptor	AOS87961	1.33e-21	Obras9814	Periviscerokinin/Cap2b receptor	2e-45	AFW03969	YES
Sulfakinin receptor	XP_002404071	3.18e-36	Obras4102	cholecystokinin receptor-like	1e-140	XP_023228073	NO
